# Supplementary material for: Metabolomic Analysis Reveals the Effect of Insecticide Chlorpyrifos on Rice Plant Metabolism
Source: Metabolites. 2022 Dec 19;12(12):1289. doi: 10.3390/metabo12121289 (PMC9786318; doi:10.3390/metabo12121289)
Supplement: Supplementary file 1 [file metabolites-12-01289-s001.zip]

Archive with 1 entries (1 files):
- metabolites-2061717-supplementary.pdf
